# Supplementary material for: Long-term autophagy is sustained by activation of CCTβ3 on lipid droplets
Source: Nat Commun. 2020 Sep 8;11:4480. doi: 10.1038/s41467-020-18153-w (PMC7479109; doi:10.1038/s41467-020-18153-w)
Supplement: Supplementary file 9 — Source Data [file 41467_2020_18153_MOESM9_ESM.xlsx]

## Sheet: Fig. 1B
Fig. 1B PC and Atg proteins
ULK1#1				ULK1#2				ULK1#3					DFCP1#1				DFCP1#2				DFCP1#3					WIPI1＃１				WIPI1＃２				WIPI1＃３					LC3＃1				LC3＃2				LC3＃3
Colocalization	Cell number	Cytoplasm	Colocalization/cytoplasm	Colocalization	Cell number	Cytoplasm	Colocalization/cytoplasm	Colocalization	Cell number	Cytoplasm	Colocalization/cytoplasm		Colocalization	Cell number	Cytoplasm	Colocalization/cytoplasm	Colocalization	Cell number	Cytoplasm	Colocalization/cytoplasm	Colocalization	Cell number	Cytoplasm	Colocalization/cytoplasm		Colocalization	Cell number	Cytoplasm	Colocalization/cytoplasm	Colocalization	Cell number	Cytoplasm	Colocalization/cytoplasm	Colocalization	Cell number	Cytoplasm	Colocalization/cytoplasm		Colocalization	Cell number	Cytoplasm	Colocalization/cytoplasm	Colocalization	Cell number	Cytoplasm	Colocalization/cytoplasm	Colocalization	Cell number	Cytoplasm
9	5	220	0.0409091	11	4	496	0.0221774	9	1	239	0.0376569		75	2	327	0.229358	11	7	2408	0.00456811	0	3	473	0		871	3	3469	0.251081	503	2	559	0.899821	242	2	314	0.770701		148	6	2178	0.0679522	164	2	1240	0.132258	253	2	424
0	5	375	0	24	3	264	0.0909091	0	1	239	0		29	2	366	0.079235	31	5	1254	0.0247209	22	5	2311	0.00951969		147	4	421	0.349169	217	1	248	0.875	55	3	515	0.106796		89	5	456	0.195175	53	2	2842	0.0186488	131	2	222
0	6	86	0	7	2	93	0.0752688	0	1	392	0		9	1	201	0.0447761	0	4	832	0	11	4	1759	0.00625355		712	3	2174	0.327507	130	3	167	0.778443	130	3	442	0.294118		267	5	954	0.279874	33	3	482	0.0684647	139	3	255
14	4	684	0.0204678	0	2	208	0	0	3	208	0		64	2	557	0.114901	36	7	1716	0.020979	7	4	152	0.0460526		354	4	686	0.516035	162	1	213	0.760563	38	3	786	0.0483461		104	4	1492	0.0697051	68	1	404	0.168317	154	2	290
0	5	204	0	17	2	265	0.0641509	0	2	182	0		100	3	387	0.258398	33	5	754	0.0437666	0	7	924	0		365	5	814	0.448403	112	2	156	0.717949	59	4	983	0.0600203		107	9	1067	0.100281	208	1	376	0.553191	258	3	495
5	8	140	0.0357143	9	3	369	0.0243902	7	1	208	0.0336538		118	3	861	0.13705	41	4	1055	0.0388626	29	4	358	0.0810056		115	5	441	0.260771	294	1	441	0.666667	68	4	807	0.0842627		257	8	517	0.497099	191	3	843	0.226572	143	2	295
54	6	206	0.262136	0	3	202	0	3	1	223	0.0134529		47	2	432	0.108796	13	3	704	0.0184659	34	3	585	0.0581197		87	3	157	0.55414	344	3	520	0.661538	251	4	1739	0.144336		331	7	2449	0.135157	141	1	650	0.216923	152	1	327
10	5	355	0.028169	4	2	63	0.0634921	0	4	273	0		77	2	1135	0.0678414	120	1	565	0.212389	23	1	257	0.0894942		643	2	2644	0.243192	183	2	279	0.655914	77	3	469	0.164179		169	8	1913	0.0883429	278	2	1501	0.18521	230	2	505
7	4	455	0.0153846	0	2	298	0	14	2	160	0.0875		19	2	367	0.0517711	17	3	1071	0.015873	41	3	1339	0.0306199		640	4	2691	0.23783	232	1	410	0.565854	279	2	994	0.280684		95	6	1117	0.0850492	51	4	846	0.0602837	166	4	384
0	7	209	0	0	2	142	0	17	1	271	0.0627306		128	2	393	0.3257	31	1	464	0.0668103	11	1	299	0.0367893		34	4	1509	0.0225315	79	4	148	0.533784	534	4	2561	0.208512		77	3	675	0.114074	354	1	1211	0.29232	196	1	456
0	5	230	0	0	1	233	0	3	1	259	0.011583		59	2	521	0.113244	45	1	939	0.0479233	49	3	1048	0.0467557		401	4	1297	0.309175	119	1	255	0.466667	105	2	465	0.225806		102	6	1412	0.072238	384	2	1206	0.318408	117	1	282
0	4	164	0	0	1	247	0	0	3	172	0		96	3	913	0.105148	0	6	1071	0	9	7	583	0.0154374		676	4	5256	0.128615	435	2	989	0.439838	9	4	1263	0.00712589		169	9	1499	0.112742	303	1	1221	0.248157	173	3	480
0	2	359	0	8	3	279	0.0286738	18	1	338	0.0532544		21	2	226	0.0929204	58	6	992	0.0584677	42	4	817	0.0514076		245	2	523	0.468451	441	1	1028	0.428988	23	2	588	0.0391156		44	5	562	0.0782918	715	1	1913	0.373758	100	2	282
0	4	385	0	0	4	188	0	8	2	417	0.0191847		103	2	272	0.378676	21	5	1442	0.0145631	61	2	638	0.0956113		224	4	1430	0.156643	226	2	531	0.425612	57	5	581	0.0981067		111	7	1587	0.0699433	7	1	436	0.016055	98	1	278
0	4	239	0	0	3	180	0	0	1	118	0		0	2	28	0	25	1	905	0.0276243	0	7	277	0		6	3	618	0.00970874	83	1	215	0.386047	35	5	791	0.0442478		141	6	836	0.16866	122	2	883	0.138165	218	2	696
0	6	31	0	0	2	224	0	25	1	203	0.123153		26	2	278	0.0935252	8	3	834	0.00959233	20	2	1005	0.0199005		215	5	496	0.433468	303	3	792	0.382576	131	4	805	0.162733		90	7	977	0.0921187	92	1	1184	0.0777027	153	1	490
0	5	185	0	0	2	224	0	0	1	200	0		153	1	516	0.296512	57	2	521	0.109405	15	2	1304	0.0115031		1427	5	2888	0.494114	153	1	420	0.364286	74	6	877	0.0843786		272	7	3191	0.0852397	27	1	455	0.0593407	90	1	291
0	3	0	0	0	2	73	0	50	2	547	0.0914077		0	3	0	0	110	1	515	0.213592	0	4	392	0		683	3	3892	0.175488	343	2	957	0.358412	46	4	597	0.0770519		62	9	633	0.0979463	195	1	857	0.227538	212	2	700
4	3	180	0.0222222	6	4	298	0.0201342	36	1	259	0.138996		33	1	1353	0.0243902	0	4	686	0	7	2	413	0.0169492		772	3	2051	0.376402	39	1	109	0.357798	538	3	719	0.748261		34	3	502	0.0677291	24	2	257	0.0933852	36	1	122
0	2	141	0	0	3	235	0	51	1	662	0.0770393		45	2	671	0.0670641	19	6	1670	0.0113772	20	3	693	0.02886		461	3	3432	0.134324	130	4	368	0.353261	130	5	2491	0.0521879		72	7	694	0.103746	406	2	2103	0.193058	241	3	840
0	4	51	0	21	2	189	0.111111	5	1	358	0.0139665		28	2	252	0.111111	20	4	1797	0.0111297	0	5	652	0		265	3	765	0.346405	116	2	331	0.350453	22	6	689	0.0319303		177	1	332	0.533133	198	2	330	0.6	152	2	547
0	7	81	0	0	4	160	0	44	1	182	0.241758		39	1	1290	0.0302326	14	2	363	0.0385675	104	5	609	0.170772		93	3	1381	0.0673425	343	1	1082	0.317006	265	2	568	0.466549		374	2	1549	0.241446	53	2	539	0.0983302	96	1	366
0	4	56	0	4	2	137	0.0291971	4	1	155	0.0258065		87	4	936	0.0929487	14	4	215	0.0651163	133	2	1591	0.0835952		44	7	76	0.578947	354	2	1203	0.294264	171	4	293	0.583618		35	6	444	0.0788288	48	1	1657	0.028968	326	1	1322
16	5	240	0.0666667	0	2	187	0	0	1	121	0		136	2	668	0.203593	42	1	731	0.0574555	17	3	959	0.0177268		41	1	150	0.273333	105	1	378	0.277778	177	3	375	0.472		514	5	2349	0.218817	765	1	1470	0.520408	134	2	567
5	5	44	0.113636	4	1	99	0.040404	7	1	160	0.04375		127	3	1352	0.0939349	47	3	609	0.0771757	12	1	425	0.0282353		364	5	518	0.702703	226	3	870	0.25977	9	3	110	0.0818182		209	4	1452	0.143939	226	2	566	0.399293	381	1	1615
0	5	142	0	10	4	80	0.125	8	1	73	0.109589		129	4	2430	0.0530864	9	3	556	0.0161871	22	2	462	0.047619		408	3	1573	0.259377	168	2	659	0.254932	85	3	1055	0.0805687		366	8	1296	0.282407	303	1	627	0.483254	237	2	1087
0	4	253	0	0	1	218	0	0	1	121	0		0	2	395	0	28	3	289	0.0968858	111	1	1314	0.0844749		500	2	2657	0.188182	151	4	745	0.202685	57	3	238	0.239496		618	5	1762	0.350738	93	1	817	0.113831	218	2	1015
0	5	68	0	14	3	67	0.208955	0	1	218	0		69	4	986	0.0699797	29	2	522	0.0555556	95	4	1405	0.0676157		52	6	405	0.128395	91	2	487	0.186858	388	2	811	0.478422		100	4	347	0.288184	202	2	1049	0.192564	97	1	473
0	2	21	0	49	2	287	0.170732	0	2	443	0		55	2	1398	0.0393419	26	3	547	0.047532	79	3	412	0.191748		168	3	438	0.383562	83	2	489	0.169734	260	1	1099	0.236579		125	8	1810	0.0690608	41	2	633	0.0647709	409	1	1997
0	3	300	0	3	2	128	0.0234375	22	1	349	0.0630372		146	1	647	0.225657	3	2	219	0.0136986	73	1	512	0.142578		222	5	1471	0.150918	107	1	638	0.167712	0	2	402	0		89	6	909	0.0979098	36	2	349	0.103152	55	3	285
15	8	561	0.026738	0	2	42	0	0	1	234	0		41	5	515	0.0796117	146	3	1353	0.107908	55	2	478	0.115063		74	1	2112	0.0350379	111	2	681	0.162996	166	1	1687	0.0983995		132	6	4901	0.0269333	103	3	281	0.366548	172	1	992
0	5	192	0	11	2	217	0.0506912	0	1	145	0		130	3	1444	0.0900277	81	4	927	0.0873786	34	5	1481	0.0229575				Average	0.290685	38	2	235	0.161702	199	3	313	0.635783		952	4	6669	0.14275	38	2	887	0.042841	286	1	1679
0	6	206	0	0	2	144	0	5	2	186	0.0268817		53	4	1266	0.0418641	149	1	898	0.165924	161	1	657	0.245053						67	1	493	0.135903	52	2	354	0.146893		323	5	2074	0.155738	85	5	1962	0.0433231	70	2	413
17	4	234	0.0726496	0	2	52	0	66	1	610	0.108197		253	1	1142	0.221541	46	1	195	0.235897	152	4	2583	0.0588463						269	1	2012	0.133698	165	2	535	0.308411		514	5	2036	0.252456	247	3	533	0.463415	390	1	2440
4	3	224	0.0178571	8	2	166	0.0481928	0	1	113	0		73	4	914	0.0798687	30	1	433	0.0692841	31	3	1653	0.0187538						108	1	931	0.116004	479	2	1619	0.295862		41	5	1154	0.0355286	41	2	1840	0.0222826	358	3	2252
		Average	0.0206443	0	2	177	0	0	2	306	0		53	3	1170	0.0452991	129	2	651	0.198157	18	1	330	0.0545455						90	2	808	0.111386	675	1	2681	0.251772		124	3	1095	0.113242	37	2	650	0.0569231	13	1	87
				0	1	184	0	0	1	288	0		173	4	3028	0.0571334	19	1	262	0.0725191	253	3	2036	0.124263						52	2	531	0.0979284	167	2	450	0.371111		130	4	1744	0.0745413	64	1	929	0.0688913	237	2	1630
				0	1	439	0	0	1	151	0		91	2	591	0.153976	58	1	726	0.0798898	392	1	1790	0.218994						107	4	1110	0.0963964	72	3	433	0.166282		369	7	2345	0.157356	76	3	368	0.206522	137	1	961
				15	3	367	0.0408719	0	3	79	0		148	1	914	0.161926	66	1	1182	0.0558376	182	1	1218	0.149425						69	2	733	0.0941337	664	4	1223	0.542927		341	4	2770	0.123105	33	2	218	0.151376	108	1	767
				0	3	75	0	3	1	298	0.0100671		27	2	387	0.0697674	120	2	704	0.170455	58	2	1309	0.0443086						72	1	835	0.0862275	347	2	1634	0.212362		1260	6	4731	0.266328	195	2	2024	0.0963439	50	2	368
				9	2	97	0.0927835	0	2	156	0		316	6	1211	0.260941	88	4	1721	0.0511331	36	1	495	0.0727273						77	1	899	0.0856507	557	3	1295	0.430116		364	5	1828	0.199125	63	3	1912	0.0329498	187	2	1391
				0	2	59	0	0	2	150	0		43	1	428	0.100467			Average	0.0661626			Average	0.063502						42	2	581	0.0722892	18	3	602	0.0299003		17	4	998	0.0170341	227	1	972	0.233539	96	3	763
				0	3	317	0	23	1	172	0.133721		93	1	839	0.110846														59	2	840	0.0702381	261	3	986	0.264706		234	7	3555	0.0658228	66	1	1207	0.054681	222	1	1786
				0	1	45	0	0	2	530	0		191	1	931	0.205156														40	1	697	0.0573888	187	2	1486	0.125841		1209	3	6743	0.179297	17	1	412	0.0412621	234	2	1883
				34	4	173	0.196532	17	2	317	0.0536278		38	3	549	0.0692168														17	2	312	0.0544872	152	4	273	0.556777		39	3	1408	0.0276989	91	2	637	0.142857	136	2	1132
				4	1	123	0.0325203	33	1	211	0.156398		44	2	318	0.138365														24	1	452	0.0530973	10	1	272	0.0367647		60	6	945	0.0634921	268	1	2155	0.124362	50	2	424
				4	4	161	0.0248447	20	1	198	0.10101		45	3	180	0.25														35	2	803	0.0435866	23	3	644	0.0357143		277	6	1673	0.165571	52	1	2648	0.0196375	46	3	404
				0	2	65	0	0	2	109	0		11	2	225	0.0488889														40	2	981	0.0407747	184	3	1348	0.136499		46	7	1286	0.0357698	17	1	338	0.0502959	120	2	1072
				0	4	329	0	30	2	197	0.152284		3	3	645	0.00465116														31	1	818	0.0378973	463	2	1018	0.454813		250	4	1166	0.214408	69	1	1857	0.0371567	79	4	707
				0	2	173	0	3	1	171	0.0175439		187	2	485	0.385567														20	1	578	0.0346021	108	3	1401	0.0770878		17	3	839	0.0202622	79	2	985	0.080203	43	2	413
				15	1	145	0.103448	0	1	241	0		27	1	392	0.0688776														17	2	519	0.0327553	88	5	1275	0.0690196				Average	0.144446	62	1	562	0.11032	83	3	813
				0	1	51	0	86	1	523	0.164436				Average	0.120651														11	1	524	0.0209924	98	5	1450	0.0675862						185	1	353	0.524079	31	2	304
				0	2	181	0	19	4	422	0.0450237																			13	1	644	0.0201863	9	4	1445	0.00622837						6	3	167	0.0359281	45	2	460
				0	3	120	0	0	2	214	0																			18	1	937	0.0192102	3	5	615	0.00487805						127	1	437	0.290618	34	3	365
				51	2	126	0.404762	6	1	227	0.0264317																			10	2	917	0.0109051	52	7	786	0.0661578						268	4	698	0.383954	47	2	547
				0	4	410	0	0	1	238	0																			3	2	535	0.00560748	296	2	1100	0.269091						248	2	770	0.322078	65	3	828
				0	3	283	0	0	1	114	0																					Average	0.27529	16	2	1479	0.0108181						53	1	92	0.576087	20	2	260
				13	1	160	0.08125	0	2	156	0																							30	2	700	0.0428571						79	1	323	0.244582	81	3	1090
				0	3	41	0	0	1	278	0																							31	1	508	0.0610236						292	1	653	0.447167	116	1	1634
						Average	0.0368463	0	2	353	0																							137	4	1490	0.0919463						261	1	789	0.330798	12	1	173
								0	2	145	0																							108	3	706	0.152975						31	2	693	0.044733	125	2	1917
								51	1	293	0.174061																							418	3	973	0.429599						127	3	482	0.263485	102	2	1592
								6	2	297	0.020202																							385	2	1985	0.193955						43	1	285	0.150877	72	2	1128
								4	3	444	0.00900901																							95	2	538	0.17658						28	2	613	0.045677	98	1	1610
								3	1	176	0.0170455																							27	1	585	0.0461538						377	1	1274	0.295918	93	2	1641
								0	1	226	0																							183	4	982	0.186354						162	1	947	0.171067	75	2	1425
								0	1	61	0																							170	3	490	0.346939						187	6	751	0.249001	81	1	1575
								9	1	252	0.0357143																							199	2	1452	0.137052						19	1	1595	0.0119122	32	3	625
								0	1	127	0																							119	3	950	0.125263						291	2	1182	0.246193	20	2	399
								10	1	214	0.046729																							242	3	758	0.319261						411	3	2198	0.186988	54	3	1102
								3	2	39	0.0769231																							296	4	1038	0.285164						6	2	1959	0.00306279	60	2	1243
								0	1	102	0																							393	1	1181	0.332769						420	2	970	0.43299	88	2	1858
								0	2	89	0																							388	4	1649	0.235294						168	1	4501	0.037325	184	2	3943
								0	1	82	0																							584	3	1365	0.427839						241	2	1486	0.16218	82	1	1794
								0	1	186	0																							814	1	1670	0.487425						72	5	2675	0.0269159	79	1	1766
								0	1	300	0																							110	1	562	0.19573						302	4	2204	0.137024	25	1	689
										Average	0.0345109																							136	3	716	0.189944						3	1	35	0.0857143	59	1	1752
																																		32	5	402	0.079602						20	1	365	0.0547945	43	2	1311
																																		818	3	2781	0.294139						285	2	1502	0.189747	15	3	505
																																		275	4	1133	0.242718						377	3	1422	0.26512	52	1	2368
																																		267	2	791	0.337547						289	1	1018	0.28389	62	3	2952
																																		279	4	1508	0.185013						293	1	1361	0.215283	12	4	618
																																		863	1	2525	0.341782						128	2	1413	0.0905874	33	3	1755
																																		837	3	1486	0.563257						190	2	1255	0.151394	45	2	4219
																																				Average	0.220856						40	1	464	0.0862069	10	2	947
																																											67	3	368	0.182065	5	1	535
																																											366	1	1027	0.356378	12	1	1352
																																											289	1	2332	0.123928	24	1	3302
																																											316	2	717	0.440725	0	2	615
																																											638	1	4878	0.130791			Average
																																											280	1	857	0.326721
																																											126	1	3002	0.041972
																																											135	1	1756	0.0768793
																																											102	1	1177	0.086661
																																											101	1	449	0.224944
								110	8.48136																																		535	1	1782	0.300224
																																											265	3	1519	0.174457
																																											78	3	1308	0.059633
																																											168	4	426	0.394366
																																											74	1	1705	0.0434018
																																											254	1	1426	0.178121
																																											63	2	1306	0.0482389
																																											47	1	1110	0.0423423
																																											3	4	468	0.00641026
																																											179	1	1158	0.154577
																																											129	2	489	0.263804
																																											118	2	583	0.202401
																																											456	1	706	0.645892
																																											653	2	1727	0.378112
																																											162	3	3061	0.0529239
																																											62	1	729	0.085048
																																											115	2	791	0.145386
																																											191	3	2137	0.0893776
																																											187	1	1342	0.139344
																																											57	2	1551	0.0367505
																																													Average	0.18429
[truncated: 13 more columns]

## Sheet: Fig. 1D
Fig. 1D PC puncta
#	de novo					existing membrane
	Number	area	cell	area/cell	Number/cell	Number	area	cell	Area/cell	Number/cell
#1	88	15.115	2222.43	0.00680112	0.0395963	13	1.357	1994.74	0.000680289	0.00651714
#2	64	11.819	1985.74	0.00595195	0.0322299	5	0.449	1685.33	0.000266416	0.00296677
#3	66	9.246	1995.81	0.00463271	0.0330693	38	6.404	2079.75	0.00307922	0.0182715
#4	66	13.739	1879.62	0.00730947	0.0351136	49	4.808	1692.48	0.00284081	0.0289517
#5	75	8.814	2121.2	0.00415519	0.0353573	52	6.344	1377.22	0.00460636	0.0377571
#6	31	4.734	2800.01	0.00169071	0.0110714	40	3.142	1787.94	0.00175733	0.0223722
#7	102	16.121	1183.03	0.0136269	0.0862194	101	11.82	2464.02	0.00479705	0.04099
#8	63	9.729	1813.31	0.00536534	0.0347432	68	10.055	1913.78	0.00525399	0.0355317
#9	138	24.231	6255.06	0.00387383	0.0220622	27	2.414	1604.46	0.00150456	0.0168281
#10	46	7.95	1076.54	0.00738479	0.0427296	98	23.721	4710.04	0.00503626	0.0208066
#11	32	6.833	1322.17	0.00516801	0.0242026	26	3.801	1019.04	0.00372999	0.0255143
#12	51	8.589	1165.79	0.00736751	0.043747	24	6.289	1160.2	0.00542061	0.0206861
#13	42	6.175	1270.17	0.00486154	0.0330664	5	1.065	3551.62	0.000299863	0.00140781
#14	20	3.142	1764.97	0.0017802	0.0113316	11	2.577	1585.43	0.00162542	0.00693817
#15	38	7.94	2318.89	0.00342405	0.0163872	40	3.861	1564.38	0.00246807	0.0255693
#16	59	14.643	1135.67	0.0128937	0.0519518	19	1.363	2440.26	0.000558546	0.00778605
#17	79	10.504	2533.74	0.00414565	0.0311792	43	7.313	1208.71	0.00605026	0.0355751
#18	19	4.199	1909.23	0.00219931	0.00995164	7	1.682	4063.2	0.00041396	0.00172278
#19	51	9.396	2239.22	0.00419611	0.0227758	96	14.935	2313.7	0.00645504	0.041492
#20	22	2.903	2045.95	0.0014189	0.0107529	18	2.308	1592.03	0.00144972	0.0113063
#21	41	7.85	1444.19	0.00543558	0.0283897	6	1.045	1663.63	0.000628144	0.00360657
#22	36	7.751	1369.9	0.00565806	0.0262792	37	4.318	897.139	0.00481308	0.0412422
#23	24	3.312	1207.6	0.00274263	0.0198741	49	5.552	2208.53	0.00251388	0.0221867
#24	44	7.561	2230.68	0.00338955	0.0197249	62	6.517	2655.81	0.00245386	0.023345
#25	16	3.352	1750.15	0.00191526	0.00914206	57	9.721	2006.51	0.00484474	0.0284076
#26	108	27.282	1446.56	0.0188599	0.0746598	33	4.06	1332.1	0.00304782	0.0247729
#27	66	13.217	1179.94	0.0112014	0.0559351	20	2.716	3047.74	0.000891152	0.00656224
#28	89	23.711	2613.54	0.00907236	0.0340534	65	9.572	1134.03	0.00844067	0.0573176
#29	201	33.626	2195.36	0.0153169	0.0915568	42	6.478	2527.53	0.00256298	0.016617
#30	42	6.524	1304.57	0.00500089	0.0321946	6	1.204	949.347	0.00126824	0.00632013
#31	40	7.162	1833.99	0.00390514	0.0218103	24	1.721	1351.16	0.00127372	0.0177626
#32	41	7.471	2047.85	0.00364822	0.020021	13	1.811	3665.73	0.000494036	0.00354636
#33	101	23.761	1719.05	0.0138222	0.0587534	70	12.686	1216.81	0.0104256	0.0575276
#34	19	3.86	1627.64	0.00237153	0.0116734	46	9.93	3569.54	0.00278187	0.0128868
#35	40	12.329	1802.26	0.00684085	0.0221943	15	1.96	2476.74	0.000791363	0.00605635
#36	21	5.057	1783.28	0.00283579	0.0117761	116	16.02	1829.64	0.00875582	0.0634005
#37	69	11.741	2354.21	0.00498723	0.0293092	29	3.433	1163.21	0.00295132	0.0249311
#38	24	5.107	1340.96	0.00380845	0.0178976	77	11.075	1566.14	0.00707153	0.0491655
#39	58	12.628	1137.48	0.0111017	0.0509897	6	1.065	2872.89	0.000370707	0.00208849
#40	25	9.56	893.3	0.0107019	0.0279861	48	9.14	796.43	0.0114762	0.060269
			Average	0.00627156	0.032294			Average	0.00340376	0.0234251
			SEM	0.000651625	0.00308647			SEM	0.000450843	0.00275816

## Sheet: Fig. 2B
Fig. 2B PC labeling density
autophagosome outer membrane	autophagosome inner membrane	ONM
27.6251	76.4773	59.633
112.873	85.4897	17.7867
104.848	104.294	28.14
73.1486	102.066	69.0134
49.6295	163.726	35.9477
103.394	0	21.6576
30.7437	16.9173	30.4166
255.122	134.644	35.9477
230.814	52.8038	65.0203
4.15092	16.2536	58.1566
112.827	96.293	41.8509
111.779	69.1625	43.6077
168.175	70.2348	44.533
253.309	50.7092	45.5206
1.57533	144.269
22.0178	48.4104
136.115	50.6346
62.3727	36.7106
25.957	94.7397
48.6373	87.8946
91.344	174.852
28.6323	57.9385
	74.47
	102.194
	22.571
	31.977
	79.3687

## Sheet: Fig. 2C
Fig. 2C PC labeling (Correlation analysis)
	Autophagosome	ONM
1	212.56	38.0264
2	58.7273	14.0683
3	108.127	14.0683
4	105.362	33.5485
5	167.04	59.633
6	36.5907	64.7222
7	3.984	17.7867
8	93.9273	28.14
9	73.157	36.9895
10	26.8368	69.0134
11	96.293	82.2824
12	55.876	35.9477
13	63.5907	43.6077
14	68.8626	44.533
15	144.269	20.4927
16	48.4104	21.6576
17	50.6346	21.6576
18	30.164	23.4845
19	88.5903	65.0203
20	107.258	30.4166
21	121.811	30.4166
22	65.0204	58.1566
23	55.1481	35.9477

## Sheet: Fig. 3B
Fig. 3B CCTb3 and Atg proteins
	DFCP1	WIPI1	LC3	DFCP1 90 degree	WIPI1 90 degree	LC3 90 degree
#1	13.1579	6.38298	8.29268	5.26316	0	0.97561
#2	3.38983	23.2877	7.69231	1.69492	5.47945	0.699301
#3	1.85185	43.617	15.0641	0	9.57447	1.92308
#4	9.21053	19.1489	9.5	6.57895	13.8298	4
#5	6.25	6.77966	5.6962	4.6875	0	0.632911
#6	0	61.4035	4.80769	8.69565	19.2982	1.92308
#7	2	17.3913	8.5	8	2.17391	2
#8	12.1951	12.766	7.23404	7.31707	0	0.851064
#9	6.57895	3.5461	18.75	1.31579	4.25532	4.6875
#10	11.1111	9.23077	20.9424	2.22222	4.61538	7.32984
#11	4.44444	12.6437	59.8361	5.55556	1.14943	15.5738
#12	3.84615	30.9859	5.31915	5.76923	5.6338	1.59574
#13	2.5641	13	62.2754	2.5641	4	14.9701
#14	4.16667	21.9828	13.9241	4.16667	3.01724	1.26582
#15	9.52381	27.4854	28.9941	2.38095	2.92398	6.50888
#16	7.27273	10.9091	20.4545	0	0	1.13636
#17	6.38298	11.5385	5.52147	4.25532	1.28205	1.22699
#18	1.17647	7.54717	12.5	5.88235	1.88679	1.5625
#19	0	27.907	14	5.26316	13.9535	5
#20	9.09091	22.7273	18.1818	0	0	6.06061
#21	2.85714	15.1515	7.14286	1.42857	0	1.02041
#22	17.1429	9.09091	29.0323	8.57143	9.09091	0
#23	12.9032	4.08163	2.8169	9.67742	2.04082	0
#24	3.57143	9.375	9.30233	3.57143	0	0.581395
#25	0	8.51064	64.8649	0	6.38298	52.4324
#26	7.07965	33.3333	41.5254	7.07965	0	8.05085
#27	0.925926	10.2564	10.5	0	5.12821	13
#28	20.4082	30	17.6136	14.2857	12.8571	1.70455
#29	5.45455	2.22222	10.8911	5.45455	4.44444	1.9802
#30	18.4211	22.2222	8.29876	2.63158	18.5185	3.73444
#31	8.33333	3.33333	43.4426	1.19048	3.33333	5.7377
#32	10	11.6279	43.7788	7.5	2.32558	8.29493
#33	13.9535	3.22581	7.24638	11.6279	1.6129	4.34783
#34	6.73077	27.9412	10.3448	5.76923	16.1765	5.91133
#35	9.30233	36.2025	11.5789	6.97674	14.6835	11.0526
#36	12	35.4167	12.7273	8	0	6.36364
#37	5.26316	42.7746	16.2162	2.63158	5.78035	1.35135
#38	0	9.25926	7.14286	2.94118	3.7037	0
#39	11.4754	11.4286	17.6471	1.63934	11.4286	0.980392
#40	26.4706	19.5122	25.8824	2.94118	4.87805	8.23529
#41	2.5974	29.5082	19	1.2987	22.9508	0
#42	2	11.7647	7.69231	6	7.35294	0.699301
#43	1.78571	3.00752	39.2857	7.14286	0	7.14286
#44	2.5641	2.85714	25.731	2.5641	2.85714	1.75439
#45	0	2.17391	4.54545	3.19149	2.17391	0
#46	4.87805	4.54545	23.9234	0	0	5.74163
#47	1.88679	9.33333	6.32911	0	5.33333	5.06329
#48	4	3.33333	52.7132	2	10	13.1783
#49	27.9412	24.2424	4.34783	11.7647	7.07071	3.01003
#50	9.83607	4.43548	15.6863	24.5902	1.20968	5.88235
#51	0	3.62319	35.8491	0	0.724638	1.88679
#52	3.50877	0.909091	14.9701	1.75439	1.81818	2.09581
#53	10.3448	2.90698	5.71429	3.44828	1.74419	2.53968
#54	11.4286	8	6.52174	11.4286	2	2.89855
#55	8.88889	13.0435	15.0442	11.1111	6.52174	1.76991
#56	7.29167	7.05882	14.2145	7.29167	4.70588	7.98005
#57	5.40541	15.3846	30.0578	8.10811	5.12821	2.89017
#58	8	3.1746	12.2605	6	4.7619	3.83142
#59	20.5128	15.9292	6.63265	5.12821	24.7788	3.06122
#60	6.81818	12.069	25.8824	2.27273	0	4.70588
Average	7.43658	15.2091	18.5314	5.01043	5.44318	4.84724
SEM	0.806556	1.60105	1.94576	0.555293	0.76564	0.934627

## Sheet: Fig. 3C
Fig. 3C PC synthetic activity
		3H-choline incorporation			Average				CCT-mCherry expression level	3H-choline incorporation (normalized by CCT-mCherry expression level)
Regular medium	FIP WT MEF	2372.81	2554.15	2593.42	2506.79		1 h starvation	FIP WT MEF+CCTα-mCherry	3.05848	4722.5	5527.89	5664.21
	FIP WT MEF+CCTα-mCherry	3019.49	3193.03	2952.2	3054.91			FIP WT MEF+CCTβ2-mCherry	2.68935	7491.08	7539.51	7303.74
	FIP WT MEF+CCTβ2-mCherry	3370.69	3315.97	3372.52	3353.06			FIP WT MEF+CCTβ3-mCherry	1	35488	35409.8	34831.8
	FIP WT MEF+CCTβ3-mCherry	4773.17	5338.58	4516.77	4876.17			FIP WT MEF+CCTα-mCherry		0.133998	0.15685	0.160718
1 h starvation	FIP WT MEF	11421	11665.6	11690.8	11592.5			FIP WT MEF+CCTβ2-mCherry		0.212554	0.213928	0.207238
	FIP WT MEF+CCTα-mCherry	14443.7	16907	17323.9	16224.8			FIP WT MEF+CCTβ3-mCherry		1.00695	1.00473	0.988326
	FIP WT MEF+CCTβ2-mCherry	20146.1	20276.4	19642.3	20021.6
	FIP WT MEF+CCTβ3-mCherry	35488	35409.8	34831.8	35243.2

## Sheet: Fig. 3D-i
Fig. 3D GFP-DFCP1 puncta
WT	CCTα	CCTβ2	CCTβ3
1.912	3.538	2.949	3.978
1.829	2.562	1.638	2.207
1.603	2.339	1.516	2.166
1.459	2.135	1.475	2.124
1.459	1.566	1.413	2.114
1.418	1.505	1.372	1.947
1.357	1.301	1.372	1.905
1.295	1.057	1.311	1.853
1.151	1.057	1.229	1.708
1.11	1.037	1.106	1.583
1.11	1.017	1.106	1.562
1.11	0.976	1.045	1.562
1.11	0.956	1.024	1.551
1.089	0.956	1.004	1.551
1.048	0.915	1.004	1.531
1.048	0.874	1.004	1.52
1.028	0.874	0.983	1.479
1.028	0.874	0.963	1.479
0.987	0.874	0.942	1.468
0.966	0.834	0.901	1.447
0.904	0.793	0.881	1.437
0.884	0.793	0.84	1.426
0.884	0.773	0.84	1.426
0.863	0.773	0.84	1.416
0.863	0.773	0.799	1.385
0.843	0.752	0.799	1.374
0.802	0.732	0.799	1.291
0.802	0.732	0.778	1.291
0.781	0.732	0.778	1.291
0.781	0.732	0.758	1.26
0.761	0.712	0.696	1.249
0.74	0.712	0.676	1.239
0.74	0.691	0.676	1.218
0.74	0.691	0.676	1.208
0.74	0.651	0.655	1.208
0.74	0.63	0.655	1.197
0.74	0.61	0.635	1.197
0.74	0.61	0.635	1.197
0.719	0.61	0.614	1.187
0.719	0.61	0.614	1.187
0.699	0.59	0.573	1.177
0.699	0.569	0.573	1.166
0.678	0.569	0.573	1.135
0.678	0.569	0.573	1.125
0.678	0.569	0.553	1.125
0.658	0.549	0.553	1.104
0.658	0.549	0.553	1.104
0.658	0.529	0.553	1.093
0.637	0.529	0.533	1.093
0.637	0.529	0.533	1.093
0.637	0.529	0.512	1.083
0.637	0.529	0.512	1.083
0.617	0.529	0.492	1.083
0.617	0.529	0.492	1.083
0.617	0.508	0.492	1.072
0.596	0.508	0.492	1.072
0.596	0.508	0.492	1.062
0.596	0.508	0.471	1.041
0.555	0.508	0.471	1.01
0.555	0.508	0.471	1.01
0.555	0.508	0.451	1
0.555	0.508	0.451	1
0.555	0.508	0.451	0.979
0.534	0.488	0.451	0.979
0.534	0.488	0.451	0.968
0.534	0.488	0.451	0.968
0.534	0.488	0.43	0.958
0.534	0.488	0.43	0.958
0.534	0.488	0.43	0.948
0.514	0.488	0.43	0.948
0.514	0.488	0.43	0.948
0.514	0.488	0.43	0.948
0.514	0.488	0.43	0.937
0.493	0.468	0.43	0.927
0.493	0.468	0.43	0.916
0.493	0.468	0.41	0.916
0.473	0.447	0.41	0.916
0.473	0.447	0.41	0.916
0.452	0.447	0.41	0.906
0.452	0.447	0.41	0.906
0.452	0.447	0.41	0.906
0.452	0.447	0.41	0.895
0.432	0.447	0.41	0.895
0.432	0.447	0.41	0.895
0.432	0.447	0.389	0.885
0.432	0.447	0.389	0.885
0.432	0.447	0.389	0.885
0.411	0.427	0.389	0.875
0.411	0.427	0.389	0.864
0.411	0.427	0.369	0.864
0.411	0.427	0.369	0.864
0.411	0.427	0.369	0.843
0.411	0.427	0.369	0.843
0.391	0.427	0.369	0.843
0.391	0.407	0.369	0.843
0.391	0.407	0.369	0.843
0.391	0.407	0.369	0.823
0.391	0.407	0.369	0.812
0.391	0.407	0.348	0.812
0.391	0.407	0.348	0.812
0.391	0.386	0.348	0.812
0.391	0.386	0.348	0.802
0.37	0.386	0.348	0.802
0.37	0.386	0.348	0.802
0.37	0.386	0.348	0.802
0.37	0.386	0.348	0.802
0.37	0.366	0.348	0.791
0.349	0.366	0.348	0.791
0.349	0.366	0.348	0.791
0.349	0.366	0.328	0.791
0.349	0.366	0.328	0.781
0.349	0.366	0.328	0.781
0.349	0.366	0.328	0.781
0.349	0.366	0.328	0.771
0.349	0.346	0.328	0.771
0.349	0.346	0.328	0.76
0.349	0.346	0.328	0.76
0.349	0.346	0.328	0.75
0.349	0.346	0.328	0.739
0.329	0.346	0.328	0.739
0.329	0.346	0.328	0.739
0.329	0.346	0.307	0.729
0.329	0.346	0.307	0.729
0.329	0.346	0.307	0.729
0.329	0.346	0.307	0.729
0.329	0.346	0.307	0.729
0.329	0.346	0.307	0.729
0.329	0.346	0.307	0.718
0.329	0.325	0.307	0.718
0.329	0.325	0.307	0.718
0.308	0.325	0.307	0.708
0.308	0.325	0.307	0.698
0.308	0.325	0.307	0.698
0.308	0.325	0.287	0.687
0.308	0.325	0.287	0.687
0.308	0.325	0.287	0.687
0.308	0.325	0.287	0.687
0.308	0.325	0.287	0.687
0.308	0.325	0.287	0.677
0.308	0.305	0.287	0.677
0.308	0.305	0.287	0.677
0.308	0.305	0.287	0.677
0.308	0.305	0.266	0.677
0.308	0.305	0.266	0.666
0.308	0.285	0.266	0.666
0.308	0.285	0.266	0.666
0.308	0.285	0.266	0.656
0.288	0.285	0.266	0.656
0.288	0.285	0.266	0.656
0.288	0.285	0.266	0.656
0.288	0.285	0.266	0.646
0.288	0.285	0.266	0.646
0.288	0.285	0.266	0.646
0.288	0.285	0.266	0.646
0.288	0.285	0.266	0.646
0.288	0.264	0.266	0.635
0.288	0.264	0.266	0.635
0.288	0.264	0.246	0.635
0.288	0.264	0.246	0.635
0.267	0.264	0.246	0.635
0.267	0.264	0.246	0.635
0.267	0.264	0.246	0.625
0.267	0.264	0.246	0.625
0.267	0.244	0.246	0.625
0.267	0.244	0.246	0.625
0.267	0.244	0.246	0.614
0.267	0.244	0.246	0.614
0.267	0.244	0.246	0.614
0.267	0.244	0.246	0.604
0.267	0.244	0.225	0.604
0.267	0.244	0.225	0.604
0.247	0.244	0.225	0.604
0.247	0.244	0.225	0.604
0.247	0.244	0.225	0.604
0.247	0.244	0.225	0.594
0.247	0.244	0.225	0.594
0.247	0.244	0.225	0.594
0.247	0.244	0.225	0.594
0.247	0.244	0.225	0.583
0.247	0.244	0.205	0.583
0.247	0.224	0.205	0.583
0.247	0.224	0.205	0.583
0.247	0.224	0.205	0.583
0.247	0.224	0.205	0.573
0.247	0.224	0.205	0.573
0.247	0.224	0.205	0.573
0.247	0.224	0.205	0.573
0.247	0.224	0.205	0.573
0.247	0.224	0.205	0.562
0.247	0.203	0.205	0.562
0.247	0.203	0.205	0.562
0.247	0.203	0.205	0.562
0.247	0.203	0.205	0.552
0.247	0.203	0.205	0.552
0.247	0.203	0.205	0.552
0.247	0.203	0.205	0.552
0.247	0.203	0.205	0.552
0.247	0.203	0.205	0.552
0.226	0.203	0.205	0.552
0.226	0.203	0.184	0.552
0.226	0.203	0.184	0.541
0.226	0.203	0.184	0.541
0.226	0.203	0.184	0.541
0.226	0.183	0.184	0.541
0.226	0.183	0.184	0.541
0.226	0.183	0.184	0.531
0.226	0.183	0.184	0.531
0.226	0.183	0.184	0.531
0.226	0.183	0.184	0.531
0.226	0.183	0.184	0.521
0.226	0.183	0.184	0.521
0.226	0.183	0.184	0.521
0.226	0.183	0.184	0.521
0.226	0.183	0.184	0.521
0.226	0.183	0.184	0.51
0.226	0.183	0.184	0.51
0.226	0.183	0.184	0.51
0.206	0.183	0.184	0.51
0.206	0.183	0.184	0.51
0.206	0.183	0.184	0.51
0.206	0.183	0.184	0.51
0.206	0.183	0.164	0.5
0.206	0.163	0.164	0.5
0.206	0.163	0.164	0.5
0.206	0.163	0.164	0.5
0.206	0.163	0.164	0.5
0.206	0.163	0.164	0.5
0.206	0.163	0.164	0.5
0.206	0.163	0.164	0.5
0.206	0.163	0.164	0.5
0.206	0.163	0.164	0.489
0.206	0.163	0.164	0.489
0.206	0.163	0.164	0.489
0.206	0.163	0.164	0.489
0.206	0.163	0.164	0.489
0.206	0.163	0.164	0.489
0.206	0.163	0.164	0.489
0.206	0.163	0.164	0.479
0.206	0.163	0.164	0.479
0.206	0.163	0.164	0.479
0.206	0.163	0.164	0.479
0.185	0.163	0.164	0.479
0.185	0.163	0.164	0.479
0.185	0.163	0.164	0.469
0.185	0.163	0.164	0.469
0.185	0.142	0.164	0.469
0.185	0.142	0.143	0.469
0.185	0.142	0.143	0.469
0.185	0.142	0.143	0.469
0.185	0.142	0.143	0.469
0.185	0.142	0.143	0.469
0.185	0.142	0.143	0.458
0.185	0.142	0.143	0.458
0.185	0.142	0.143	0.458
0.185	0.142	0.143	0.458
0.185	0.142	0.143	0.448
0.185	0.142	0.143	0.448
0.185	0.142	0.143	0.448
0.185	0.142	0.143	0.448
0.185	0.142	0.143	0.448
0.185	0.142	0.143	0.448
0.185	0.142	0.143	0.437
0.185	0.142	0.143	0.437
0.185	0.142	0.143	0.437
0.185	0.142	0.143	0.437
0.185	0.142	0.143	0.437
0.164	0.142	0.143	0.437
0.164	0.142	0.143	0.437
0.164	0.142	0.143	0.437
0.164	0.122	0.123	0.437
0.164	0.122	0.123	0.437
0.164	0.122	0.123	0.427
0.164	0.122	0.123	0.427
0.164	0.122	0.123	0.427
0.164	0.122	0.123	0.427
0.164	0.122	0.123	0.427
0.164	0.122	0.123	0.416
0.164	0.122	0.123	0.416
0.164	0.122	0.123	0.416
0.164	0.122	0.123	0.416
0.164	0.122	0.123	0.416
0.164	0.122	0.123	0.416
0.164	0.122	0.123	0.416
0.164	0.122	0.123	0.416
0.164	0.122	0.123	0.416
0.164	0.122	0.123	0.406
0.164	0.122	0.123	0.406
0.164	0.102	0.123	0.406
0.164	0.102	0.123	0.406
0.144	0.102	0.123	0.406
0.144	0.102	0.123	0.406
0.144	0.102	0.123	0.406
0.144	0.102	0.123	0.406
0.144	0.102	0.123	0.406
0.144	0.102	0.123	0.406
0.144	0.102	0.123	0.406
0.144	0.102	0.123	0.406
0.144	0.102	0.102	0.406
0.144	0.102	0.102	0.406
0.144	0.102	0.102	0.406
0.144	0.102	0.102	0.406
0.144	0.102	0.102	0.396
0.144	0.102	0.102	0.396
0.144	0.102	0.102	0.396
0.144	0.102	0.102	0.396
0.123	0.102	0.102	0.396
0.123	0.102	0.102	0.396
0.123	0.102	0.102	0.396
0.123	0.102	0.102	0.396
0.123	0.102	0.102	0.396
0.123	0.102	0.102	0.396
0.123	0.081	0.102	0.385
0.123	0.081	0.102	0.385
0.123	0.081	0.102	0.385
0.123	0.081	0.102	0.385
0.123	0.081	0.102	0.385
0.123	0.081	0.102	0.385
0.123	0.081	0.102	0.385
0.123	0.081	0.102	0.385
0.123	0.081	0.102	0.385
0.123	0.081	0.102	0.375
0.123	0.081	0.102	0.375
0.123	0.081	0.102	0.375
0.123	0.081	0.102	0.375
0.123	0.081	0.102	0.375
0.123	0.081	0.102	0.375
0.123	0.081	0.102	0.375
0.123	0.081	0.102	0.375
0.123	0.081	0.102	0.375
0.103	0.081	0.102	0.375
0.103	0.081	0.082	0.375
0.103	0.081	0.082	0.364
0.103	0.081	0.082	0.364
0.103	0.081	0.082	0.364
0.103	0.081	0.082	0.364
0.103	0.081	0.082	0.364
0.103	0.081	0.082	0.364
0.103	0.081	0.082	0.364
0.103	0.081	0.082	0.364
0.103	0.081	0.082	0.364
0.103	0.081	0.082	0.364
0.103	0.081	0.082	0.354
0.103	0.081	0.082	0.354
0.103	0.081	0.082	0.354
0.103	0.081	0.082	0.354
0.103	0.081	0.082	0.354
0.103	0.081	0.082	0.344
0.103	0.081	0.082	0.344
0.103	0.081	0.082	0.344
0.103	0.081	0.082	0.344
0.103	0.081	0.082	0.344
0.103	0.081	0.082	0.344
0.103	0.081	0.082	0.344
0.103	0.061	0.082	0.344
0.103	0.061	0.082	0.344
0.103	0.061	0.082	0.333
0.103	0.061	0.082	0.333
0.103	0.061	0.082	0.333
0.103	0.061	0.082	0.333
0.103	0.061	0.082	0.333
0.103	0.061	0.082	0.333
0.103	0.061	0.082	0.333
0.103	0.061	0.082	0.333
0.082	0.061	0.082	0.333
0.082	0.061	0.061	0.333
0.082	0.061	0.061	0.333
0.082	0.061	0.061	0.333
0.082	0.061	0.061	0.333
0.082	0.061	0.061	0.333
0.082	0.061	0.061	0.323
0.082	0.061	0.061	0.323
0.082	0.061	0.061	0.323
0.082	0.061	0.061	0.323
0.082	0.061	0.061	0.323
0.082	0.061	0.061	0.323
0.082	0.061	0.061	0.323
0.082	0.061	0.061	0.323
0.082	0.061	0.061	0.323
0.082	0.061	0.061	0.323
0.082	0.061	0.061	0.323
0.082	0.061	0.061	0.323
0.082	0.061	0.061	0.323
0.082	0.061	0.061	0.323
0.082	0.061	0.061	0.323
0.082	0.061	0.061	0.323
0.082	0.061	0.061	0.323
0.082	0.061	0.061	0.323
0.082	0.061	0.061	0.323
0.082	0.061	0.061	0.323
0.082	0.061	0.061	0.312
0.082	0.061	0.061	0.312
0.082	0.061	0.061	0.312
0.082	0.041	0.061	0.312
0.082	0.041	0.061	0.312
0.082	0.041	0.061	0.312
0.082	0.041	0.041	0.312
0.082	0.041	0.041	0.312
0.082	0.041	0.041	0.312
0.082	0.041	0.041	0.312
0.082	0.041	0.041	0.312
0.082	0.041	0.041	0.312
0.082	0.041	0.041	0.312
0.082	0.041	0.041	0.302
0.082	0.041	0.041	0.302
0.082	0.041	0.041	0.302
0.082	0.041	0.041	0.302
0.082	0.041	0.041	0.302
0.082	0.041	0.041	0.302
0.082	0.041	0.041	0.302
0.082	0.041	0.041	0.302
0.082	0.041	0.041	0.302
0.062	0.041	0.041	0.302
0.062	0.041	0.041	0.302
0.062	0.041	0.041	0.302
0.062	0.041	0.041	0.302
0.062	0.041	0.041	0.302
0.062	0.041	0.041	0.302
0.062	0.02	0.041	0.302
0.062	0.02	0.041	0.292
0.062	0.02	0.041	0.292
0.062	0.02	0.041	0.292
0.062	0.02	0.041	0.292
0.062	0.02	0.02	0.292
0.062	0.02	0.02	0.292
0.062	0.02	0.02	0.292
0.062	0.02	0.02	0.292
0.062	0.02	0.02	0.292
0.062	0.02	0.02	0.292
0.062	0.02	0.02	0.292
0.062	0.02	0.02	0.292
0.062	0.02	0.02	0.292
0.062	0.02	0.02	0.292
0.062	0.02	0.02	0.292
0.062	0.02	0.02	0.292
0.062	0.02	0.02	0.281
0.062	0.02	0.02	0.281
0.062	0.02	0.02	0.281
0.062	0.02	0.02	0.281
0.062	0.02	0.02	0.281
0.062	0.02	0.02	0.281
0.062	0.02	0.02	0.281
0.062	0.02	0.02	0.281
0.062	0.02	0.02	0.281
0.062	0.02	0.02	0.281
0.062	0.02	0.02	0.281
0.062	0.02	0.02	0.281
0.062	0.02	0.02	0.281
0.062	0.02	0.02	0.281
0.062	0.02	0.02	0.281
0.062	0.02	0.02	0.281
0.062	0.02	0.02	0.281
0.062	0.02	0.02	0.281
0.062	0.02	0.02	0.281
0.062	0.02	0.02	0.281
0.062	0.02	0.02	0.281
0.062	0.02	0.02	0.281
0.062	0.02	0.02	0.271
0.041	0.02	0.02	0.271
0.041	0.02	0.02	0.271
0.041	0.02	0.02	0.271
0.041	0.02	0.02	0.271
0.041	0.02	0.02	0.271
0.041	0.02	0.02	0.271
0.041	0.02	0.02	0.271
0.041	0.02	0.02	0.271
0.041	0.02	0.02	0.271
0.041	0.02	0.02	0.271
0.041	0.02	0.02	0.271
0.041	0.02	0.02	0.271
0.041	0.02	0.02	0.271
0.041	0.02	0.02	0.271
0.041	0.02	0.02	0.271
0.041	0.02	0.02	0.271
0.041	0.02	0.02	0.271
0.041	0.02	0.02	0.271
0.041	0.02	0.02	0.271
0.041	0.02	0.02	0.271
0.041	0.02	0.02	0.26
0.041	0.02	0.02	0.26
0.041	0.02	0.02	0.26
0.041	0.02	0.02	0.26
0.041	0.02		0.26
0.041	0.02		0.26
0.041	0.02		0.26
0.041	0.02		0.26
0.041	0.02		0.26
0.041			0.26
0.041			0.26
0.041			0.26
0.041			0.25
0.041			0.25
0.041			0.25
0.041			0.25
0.021			0.25
0.021			0.25
0.021			0.25
0.021			0.25
0.021			0.25
0.021			0.25
0.021			0.25
0.021			0.25
0.021			0.25
0.021			0.25
0.021			0.25
0.021			0.25
0.021			0.25
0.021			0.25
0.021			0.25
0.021			0.25
0.021			0.25
0.021			0.239
0.021			0.239
0.021			0.239
0.021			0.239
0.021			0.239
0.021			0.239
0.021			0.239
0.021			0.239
0.021			0.239
0.021			0.239
0.021			0.239
0.021			0.239
0.021			0.239
0.021			0.239
0.021			0.239
0.021			0.239
0.021			0.239
0.021			0.239
0.021			0.239
0.021			0.229
0.021			0.229
0.021			0.229
0.021			0.229
0.021			0.229
0.021			0.229
0.021			0.229
0.021			0.229
0.021			0.229
0.021			0.229
0.021			0.229
0.021			0.229
0.021			0.229
0.021			0.229
0.021			0.229
0.021			0.229
0.021			0.229
0.021			0.219
0.021			0.219
0.021			0.219
0.021			0.219
0.021			0.219
0.021			0.219
0.021			0.219
0.021			0.219
0.021			0.219
0.021			0.219
0.021			0.219
0.021			0.219
0.021			0.219
0.021			0.219
0.021			0.219
0.021			0.219
0.021			0.219
0.021			0.219
0.021			0.219
0.021			0.219
0.021			0.219
0.021			0.219
0.021			0.219
0.021			0.219
0.021			0.219
0.021			0.219
0.021			0.208
0.021			0.208
0.021			0.208
0.021			0.208
0.021			0.208
0.021			0.208
			0.208
			0.208
			0.208
			0.198
			0.198
			0.198
			0.198
			0.198
			0.198
			0.198
			0.198
			0.198
			0.198
			0.198
			0.198
			0.198
			0.198
			0.198
			0.198
			0.198
			0.198
			0.198
			0.198
			0.198
			0.198
			0.187
			0.187
			0.187
			0.187
			0.187
			0.187
			0.187
			0.187
			0.187
			0.187
			0.187
			0.187
			0.187
			0.187
			0.187
			0.187
			0.187
			0.187
			0.187
			0.187
			0.187
			0.187
			0.187
			0.187
			0.187
			0.177
			0.177
			0.177
			0.177
			0.177
			0.177
			0.177
			0.177
			0.177
			0.177
			0.177
			0.177
			0.177
			0.177
			0.177
			0.177
			0.177
			0.177
			0.177
			0.177
			0.177
			0.167
			0.167
			0.167
			0.167
			0.167
			0.167
			0.167
			0.167
			0.167
			0.167
			0.167
			0.167
			0.167
			0.167
			0.167
			0.167
			0.167
			0.167
			0.167
			0.167
			0.167
			0.167
			0.167
			0.167
			0.167
			0.167
			0.167
			0.167
			0.156
			0.156
			0.156
			0.156
			0.156
			0.156
			0.156
			0.156
			0.156
			0.156
			0.156
			0.156
			0.156
			0.156
			0.156
			0.156
			0.156
			0.156
			0.156
			0.156
			0.156
			0.156
			0.156
			0.156
			0.156
			0.156
			0.156
			0.156
			0.146
			0.146
			0.146
			0.146
			0.146
			0.146
			0.146
			0.146
			0.146
			0.146
			0.146
			0.146
			0.146
			0.146
			0.146
			0.146
			0.146
			0.146
			0.146
			0.135
			0.135
			0.135
			0.135
			0.135
			0.135
			0.135
			0.135
			0.135
			0.135
			0.135
			0.135
			0.135
			0.135
			0.135
			0.135
			0.135
			0.135
			0.125
			0.125
			0.125
			0.125
			0.125
			0.125
			0.125
			0.125
			0.125
			0.125
			0.125
			0.125
			0.125
			0.125
			0.125
			0.125
			0.125
			0.125
			0.125
			0.125
			0.125
			0.125
			0.125
			0.125
			0.125
			0.125
			0.125
			0.125
			0.115
			0.115
			0.115
			0.115
			0.115
			0.115
			0.115
			0.115
			0.115
			0.115
			0.115
			0.115
			0.115
			0.115
			0.115
			0.115
			0.115
			0.115
			0.115
			0.115
			0.115
			0.115
			0.115
			0.104
			0.104
			0.104
			0.104
			0.104
			0.104
			0.104
			0.104
			0.104
			0.104
			0.104
			0.104
			0.104
			0.104
			0.104
			0.104
			0.104
			0.104
			0.104
			0.104
			0.104
			0.104
			0.104
			0.104
			0.104
			0.104
			0.094
			0.094
			0.094
			0.094
			0.094
			0.094
			0.094
			0.094
			0.094
			0.094
			0.094
			0.094
			0.094
			0.094
			0.094
			0.094
			0.094
			0.094
			0.094
			0.094
			0.094
			0.094
			0.094
			0.094
			0.094
			0.094
			0.094
			0.094
			0.094
			0.094
			0.094
			0.094
			0.094
			0.094
			0.094
			0.094
			0.094
			0.094
			0.083
			0.083
			0.083
			0.083
			0.083
			0.083
			0.083
			0.083
			0.083
			0.083
			0.083
			0.083
			0.083
			0.083
			0.083
			0.083
			0.083
			0.083
			0.083
			0.083
			0.083
			0.083
			0.083
			0.083
			0.083
			0.083
			0.083
			0.083
			0.083
			0.083
			0.083
			0.083
			0.073
			0.073
			0.073
			0.073
			0.073
			0.073
			0.073
			0.073
			0.073
			0.073
			0.073
			0.073
			0.073
			0.073
			0.073
			0.073
			0.073
			0.073
			0.073
			0.073
			0.073
			0.073
			0.073
			0.073
			0.073
			0.073
			0.073
			0.073
			0.073
			0.073
			0.073
			0.073
			0.073
			0.073
			0.062
			0.062
			0.062
			0.062
			0.062
			0.062
			0.062
			0.062
			0.062
			0.062
			0.062
			0.062
			0.062
			0.062
			0.062
			0.062
			0.052
			0.052
			0.052
			0.052
			0.052
			0.052
			0.052
			0.052
			0.052
			0.052
			0.052
			0.052
			0.052
			0.052
			0.052
			0.052
			0.052
			0.052
			0.052
			0.052
			0.052
			0.052
			0.052
			0.052
			0.052
			0.052
			0.052
			0.052
			0.052
			0.052
			0.052
			0.052
			0.052
			0.052
			0.052
			0.052
			0.052
			0.052
			0.052
			0.052
			0.042
			0.042
			0.042
			0.042
			0.042
			0.042
			0.042
			0.042
			0.042
			0.042
			0.042
			0.042
			0.042
			0.042
			0.042
			0.042
			0.042
			0.042
			0.042
			0.042
			0.042
			0.042
			0.042
			0.042
			0.042
			0.042
			0.042
			0.042
			0.042
			0.042
			0.042
			0.042
			0.042
			0.042
			0.042
			0.042
			0.042
			0.042
			0.042
			0.042
			0.042
			0.031
			0.031
			0.031
			0.031
			0.031
			0.031
			0.031
			0.031
			0.031
			0.031
			0.031
			0.031
			0.031
			0.031
			0.031
			0.031
			0.031
			0.031
			0.031
			0.031
			0.031
			0.031
			0.031
			0.031
			0.031
			0.031
			0.031
			0.031
			0.031
			0.031
			0.031
			0.031
			0.031
			0.031
			0.031
			0.031
			0.031
			0.031
			0.031
			0.031
			0.021
			0.021
			0.021
			0.021
			0.021
			0.021
			0.021
			0.021
			0.021
			0.021
			0.021
			0.021
			0.021
			0.021
			0.021
			0.021
			0.021
			0.021
			0.021
			0.021
			0.021
			0.021
			0.021
			0.021
			0.021
			0.021
			0.021
			0.021
			0.021
			0.021
			0.021
			0.021
			0.021
			0.021
			0.021
			0.021
			0.021
			0.021
			0.021
			0.021
			0.021
			0.021
			0.021
			0.021
			0.021
			0.021
			0.021
			0.021
			0.021
			0.021
			0.021
			0.021
			0.021
			0.021
			0.021
			0.021
			0.021
			0.021
			0.021
			0.021
			0.021
			0.021
			0.021
			0.021
			0.021
			2.643
			2.612
			2.288
			2.152
			2.006
			1.964
			1.87
			1.839
			1.828
			1.745
			1.724
			1.703
			1.682
			1.651
			1.64
			1.63
			1.619
			1.609
			1.599
			1.567
			1.557
			1.536
			1.504
			1.494
			1.484
			1.442
			1.431
			1.39
			1.379
			1.379
			1.369
			1.358
			1.348
			1.337
			1.337
			1.316
			1.316
			1.285
			1.275
			1.254
			1.233
			1.233
			1.222
			1.222
			1.212
			1.202
			1.191
			1.181
			1.149
			1.149
			1.149
			1.128
			1.128
			1.118
			1.107
			1.107
			1.107
			1.107
			1.107
			1.097
			1.097
			1.087
			1.087
			1.066
			1.055
			1.034
			1.034
			1.034
			1.024
			1.003
			0.993
			0.993
			0.993
			0.982
			0.972
			0.972
			0.972
			0.972
			0.961
			0.961
			0.951
			0.951
			0.951
			0.951
			0.94
			0.94
			0.94
			0.93
			0.93
			0.919
			0.919
			0.919
			0.919
			0.919
			0.919
			0.919
			0.909
			0.899
			0.899
			0.899
			0.888
			0.888
			0.878
			0.878
			0.867
			0.867
			0.857
			0.857
			0.857
			0.857
			0.846
			0.846
			0.836
			0.836
			0.825
			0.825
			0.825
			0.815
			0.815
			0.815
			0.815
			0.804
			0.804
			0.804
			0.794
			0.794
			0.794
			0.794
			0.784
			0.784
			0.784
			0.773
			0.773
			0.763
			0.763
			0.752
			0.752
			0.752
			0.752
			0.752
			0.752
			0.752
			0.752
			0.752
			0.752
			0.742
			0.742
			0.742
			0.731
			0.731
			0.731
			0.731
			0.731
			0.731
			0.721
			0.721
			0.721
			0.721
			0.721
			0.721
			0.721
			0.721
			0.71
			0.71
			0.71
			0.71
			0.7
			0.7
			0.7
			0.7
			0.7
			0.7
			0.7
			0.69
			0.69
			0.69
			0.69
			0.69
			0.69
			0.679
			0.679
			0.679
			0.669
			0.669
			0.669
			0.669
			0.669
			0.669
			0.669
			0.669
			0.658
			0.648
			0.648
			0.648
			0.637
			0.637
			0.637
			0.637
			0.637
			0.627
			0.627
			0.627
			0.627
			0.627
			0.627
			0.627
			0.627
			0.627
			0.627
			0.616
			0.616
			0.616
			0.616
			0.616
			0.606
			0.606
			0.606
			0.606
			0.606
			0.606
			0.606
			0.606
			0.606
			0.596
			0.596
			0.596
			0.596
			0.596
			0.596
			0.585
			0.585
			0.585
			0.585
			0.585
			0.585
			0.585
			0.585
			0.585
			0.575
			0.575
			0.575
			0.575
			0.575
			0.575
			0.575
			0.575
			0.564
			0.564
			0.564
			0.564
			0.554
			0.554
			0.554
			0.554
			0.554
			0.554
			0.554
			0.554
			0.554
			0.554
			0.554
			0.554
			0.554
			0.554
			0.543
			0.543
			0.543
			0.543
			0.543
			0.543
			0.543
			0.533
			0.533
			0.533
			0.533
			0.533
			0.533
			0.533
			0.533
			0.533
			0.533
			0.522
			0.522
			0.522
			0.522
			0.522
			0.522
			0.512
			0.501
			0.501
			0.501
			0.501
			0.501
			0.501
			0.501
			0.501
			0.501
			0.491
			0.491
			0.491
			0.491
			0.491
			0.491
			0.491
			0.491
			0.491
			0.491
			0.491
			0.481
			0.481
			0.481
			0.47
			0.47
			0.47
			0.47
			0.47
			0.47
			0.47
			0.47
			0.47
			0.47
			0.47
			0.47
			0.47
			0.47
			0.46
			0.46
			0.46
			0.46
			0.46
			0.46
			0.46
			0.46
			0.46
			0.46
			0.46
			0.46
			0.46
			0.46
			0.449
			0.449
			0.449
			0.449
			0.449
			0.449
			0.449
			0.439
			0.439
			0.439
			0.439
			0.439
			0.439
			0.439
			0.439
			0.439
			0.439
			0.439
			0.428
			0.428
			0.428
			0.428
			0.428
			0.428
			0.428
			0.428
			0.428
			0.428
			0.428
			0.428
			0.428
			0.418
			0.418
			0.418
			0.418
			0.418
			0.418
			0.418
			0.418
			0.418
			0.418
			0.418
			0.418
			0.407
			0.407
			0.407
			0.407
			0.407
			0.407
			0.407
			0.407
			0.407
			0.407
			0.407
			0.407
			0.407
			0.407
			0.407
			0.407
			0.397
			0.397
			0.397
			0.397
			0.387
			0.387
			0.387
			0.387
			0.387
			0.387
			0.387
			0.387
			0.387
			0.387
			0.376
			0.376
			0.376
			0.376
			0.376
			0.376
			0.376
			0.376
			0.376
			0.376
			0.376
			0.376
			0.366
			0.366
			0.366
			0.366
			0.366
			0.366
			0.366
			0.366
			0.366
			0.366
			0.366
			0.366
			0.366
			0.366
			0.366
			0.355
			0.355
			0.355
			0.355
			0.355
			0.355
			0.355
			0.355
			0.355
			0.355
			0.355
			0.355
			0.355
			0.355
			0.355
			0.355
			0.355
			0.355
			0.345
			0.345
			0.345
			0.345
			0.345
			0.345
			0.345
			0.345
			0.345
			0.345
			0.345
			0.345
			0.345
			0.345
			0.334
			0.334
			0.334
			0.334
			0.334
			0.334
			0.334
			0.334
			0.334
			0.334
			0.334
			0.324
			0.324
			0.324
			0.324
			0.324
			0.324
			0.324
			0.324
			0.324
			0.324
			0.324
			0.324
			0.324
			0.324
			0.324
			0.324
			0.324
			0.324
			0.313
			0.313
			0.313
			0.313
			0.313
			0.313
			0.313
			0.313
			0.313
			0.313
			0.313
			0.313
			0.313
			0.313
			0.313
			0.313
			0.313
			0.313
			0.313
			0.313
			0.303
			0.303
			0.303
			0.303
			0.303
			0.303
			0.303
			0.303
			0.303
			0.303
			0.303
			0.293
			0.293
			0.293
			0.293
			0.293
			0.293
			0.293
			0.293
			0.293
			0.293
			0.293
			0.293
			0.293
			0.293
			0.293
			0.282
			0.282
			0.282
			0.282
			0.282
			0.282
			0.282
			0.282
			0.282
			0.282
			0.282
			0.282
			0.282
			0.282
			0.272
			0.272
			0.272
			0.272
			0.272
			0.272
			0.272
			0.272
			0.272
			0.272
			0.272
			0.272
			0.261
			0.261
			0.261
			0.261
			0.261
			0.261
			0.261
			0.261
			0.261
			0.261
			0.261
			0.261
			0.251
			0.251
			0.251
			0.251
			0.251
			0.251
			0.251
			0.251
			0.251
			0.251
			0.251
			0.24
			0.24
			0.24
			0.24
			0.24
			0.24
			0.24
			0.24
			0.24
			0.24
			0.24
			0.24
			0.24
			0.24
			0.24
			0.24
			0.24
			0.23
			0.23
			0.23
			0.23
			0.23
			0.23
			0.23
			0.23
			0.23
			0.23
			0.23
			0.23
			0.23
			0.219
			0.219
			0.219
			0.219
			0.219
			0.219
			0.219
			0.219
			0.219
			0.219
			0.219
			0.219
			0.219
			0.219
			0.219
			0.219
			0.219
			0.209
			0.209
			0.209
			0.209
			0.209
			0.209
			0.209
			0.209
			0.209
			0.209
			0.209
			0.209
			0.209
			0.209
			0.209
			0.209
			0.209
			0.209
			0.209
			0.209
			0.209
			0.209
			0.199
			0.199
			0.199
			0.199
			0.199
			0.199
			0.199
			0.199
			0.199
			0.199
			0.199
			0.199
			0.199
			0.199
			0.199
			0.199
			0.199
			0.188
			0.188
			0.188
			0.188
			0.188
			0.188
			0.188
			0.188
			0.188
			0.188
			0.188
			0.188
			0.188
			0.188
			0.188
			0.188
			0.188
			0.188
			0.188
			0.188
			0.188
			0.178
			0.178
			0.178
			0.178
			0.178
			0.178
			0.178
			0.178
			0.178
			0.178
			0.178
			0.178
			0.178
			0.178
			0.178
			0.178
			0.178
			0.178
			0.178
			0.178
			0.178
			0.178
			0.178
			0.167
			0.167
			0.167
			0.167
			0.167
			0.167
			0.167
			0.167
			0.167
			0.167
			0.167
			0.167
			0.167
			0.167
			0.167
			0.167
			0.167
			0.167
			0.167
			0.167
			0.167
			0.167
			0.167
			0.167
			0.167
			0.157
			0.157
			0.157
			0.157
			0.157
			0.157
			0.157
			0.157
			0.157
			0.157
			0.157
			0.157
			0.157
			0.157
			0.157
			0.146
			0.146
			0.146
			0.146
			0.146
			0.146
			0.146
			0.146
			0.146
			0.146
			0.146
			0.146
			0.146
			0.146
			0.146
			0.146
			0.146
			0.146
			0.146
			0.146
			0.146
			0.146
			0.146
			0.146
			0.146
			0.146
			0.146
			0.146
			0.146
			0.146
			0.136
			0.136
			0.136
			0.136
			0.136
			0.136
			0.136
			0.136
			0.136
			0.136
			0.136
			0.136
			0.136
			0.136
			0.136
			0.136
			0.136
			0.136
			0.136
			0.136
			0.136
			0.136
			0.136
			0.136
			0.136
			0.136
			0.136
			0.136
			0.136
			0.136
			0.136
			0.136
			0.136
			0.136
			0.136
			0.136
			0.125
			0.125
			0.125
			0.125
			0.125
			0.125
			0.125
			0.125
			0.125
			0.125
			0.125
			0.125
			0.125
			0.125
			0.125
			0.115
			0.115
			0.115
			0.115
			0.115
			0.115
			0.115
			0.115
			0.115
			0.115
			0.115
			0.115
			0.115
			0.115
			0.115
			0.115
			0.115
			0.115
			0.104
			0.104
			0.104
			0.104
			0.104
			0.104
			0.104
			0.104
			0.104
[truncated: 322 more rows]

## Sheet: Fig. 3D-ii
Fig. 3D GFP-DFCP1 area
WT	Area	Cytoplasm	Area/Cyto		CCTα	Area	Cytoplasm	Area/Cyto		CCTβ2	Area	Cytoplasm	Area/Cyto		CCTβ3	Area	Cytoplasm	Area/Cyto
#1	2.384	1717.98	0.138767		#1	11.693	3808.08	0.307058		#1	3.134	2074.34	0.151084		#1	7.976	3642.1	0.218995
#2	0.308	1494.72	0.0206059		#2	6.914	3256.34	0.212324		#2	1.004	1508.61	0.0665514		#2	12.776	6383.55	0.200139
#3	4.358	1631.59	0.267101		#3	3.681	1806.38	0.203778		#3	3.85	952.706	0.404112		#3	12.401	4404.88	0.281528
#4	7.79	2608.56	0.298632		#4	2.989	1354.53	0.220668		#4	8.684	1684.03	0.515668		#4	31.206	5296.35	0.589199
#5	3.577	1865.05	0.191791		#5	1.057	1868.34	0.0565742		#5	2.437	1639.2	0.14867		#5	18.128	3356.33	0.540114
#6	3.72	1816.93	0.20474		#6	1.2	1141.8	0.105098		#6	5.509	765.896	0.719288		#6	17.295	2354.68	0.734496
#7	19.321	1638.05	1.17951		#7	4.087	914.364	0.446977		#7	2.417	1398.3	0.172853		#7	17.67	3763.47	0.469513
#8	10.339	1638.93	0.630838		#8	1.24	1080.34	0.114778		#8	0.901	1217.57	0.0739999		#8	15.369	4270.2	0.359913
#9	11.634	1734.65	0.670681		#9	4.616	1346.27	0.342874		#9	5.817	1699.78	0.342221		#9	38.661	5579.69	0.692888
#10	5.303	1858.31	0.285367		#10	1.2	1347.43	0.0890586		#10	11.224	2218.22	0.505991		#10	17.024	3660.02	0.465134
#11	7.441	1550.46	0.479921		#11	3.274	931.1	0.351627		#11	1.638	1437.07	0.113982		#11	39.588	4233.91	0.935022
#12	0.596	1761.83	0.0338285		#12	0.264	1098.66	0.0240292		#12	12.227	1843.64	0.663199		#12	13.88	3926.31	0.353512
#13	6.804	1324.07	0.513869		#13	2.684	1193.16	0.224948		#13	2.232	1115.08	0.200165		#13	15.046	3750.36	0.401188
#14	2.61	1093.98	0.238578		#14	2.766	1825.6	0.151512		#14	0.717	1976.34	0.0362792		#14	20.835	5260.3	0.39608
#15	1.48	1527.55	0.0968875		#15	3.884	1211.26	0.320657		#15	2.478	1764.05	0.140472		#15	15.369	3276.02	0.469136
#16	3.803	1554.2	0.244691		#16	16.899	2219.58	0.761362		#16	1.679	1880.2	0.0892991		#16	15.962	4726.28	0.337729
#17	6.043	907.696	0.665752		#17	1.342	1572.26	0.085355		#17	8.52	1578.67	0.539693		#17	17.93	3015.69	0.594557
#18	0.349	977.562	0.0357011		#18	0.163	1743.75	0.00934769		#18	1.577	2800.22	0.0563171		#18	23.813	5674.27	0.419666
#19	3.042	1489.39	0.204244		#19	3.335	641.991	0.519478		#19	2.089	1267.65	0.164794		#19	9.788	2519.48	0.388493
#20	2.425	1353.98	0.179101		#20	1.057	1682.92	0.0628074		#20	1.72	659.517	0.260797		#20	5.643	2783.59	0.202724
#21	1.316	876.885	0.150077		#21	7.219	2871.45	0.251406		#21	3.584	1103.24	0.32486		#21	18.002	3911.26	0.460261
#22	9.167	1107.96	0.827376		#22	5.491	1205.3	0.45557		#22	3.523	2426	0.145218		#22	18.43	2045.1	0.901178
#23	2.055	961.118	0.213813		#23	1.891	1423.06	0.132883		#23	12.309	1706.6	0.721259		#23	15.003	1801.43	0.83284
#24	2.446	1261.05	0.193965		#24	10.066	2395.17	0.420262		#24	7.844	2732.26	0.287088		#24	7.251	1248.68	0.580692
#25	0.617	897.09	0.0687779		#25	3.884	1458.7	0.266264		#25	1.884	2077.82	0.0906719		#25	22.129	5336.17	0.414698
#26	5.324	2345.17	0.22702		#26	3.498	879.977	0.39751		#26	1.987	1401.8	0.141747		#26	38.166	4945.74	0.771694
#27	6.989	2469.71	0.282989		#27	5.186	1248.05	0.415529		#27	0.143	1394.75	0.0102527		#27	24.103	5068.75	0.475522
#28	1.788	2178.82	0.0820627		#28	1.586	980.332	0.161782		#28	2.069	1186.11	0.174436		#28	24.981	3748.66	0.666398
#29	1.727	1423.46	0.121324		#29	2.054	692.24	0.296718		#29	4.69	1391.45	0.337057		#29	30.341	2080.06	1.45866
#30	2.775	1574.22	0.176277		#30	7.951	993.713	0.80013		#30	0.696	1743.36	0.0399228		#30	13.352	1443.49	0.924978
	Average		0.297476			Average		0.273612			Average		0.254598			Average		0.551232
	sem		0.0476549			sem		0.0352586			sem		0.0376338			sem		0.0485911

## Sheet: Fig. 3E
Fig. 3E CCTβ3 on autophagic flux
Samples and conditions			CQ	LC3-II	Autophagic Flux			Sample	#1	#2	#3	Average	SD
gel 1	1 h St	WT	-	510066	1.79812		Autophagic Flux	WT	1.79812	2.42412	1.24091	1.82105	0.483318
			+	1427224				CCTβ3 OE	1.72919	2.39282	2.55466	2.22556	0.35715
		CCTβ3 OE	-	397934	1.72919		Autophagic Flux after normalization	WT	0.987407	1.33117	0.681424	1	0.265407
			+	1086037				CCTβ3 OE	0.949557	1.31398	1.40285	1.22213	0.196123
gel 2		WT	-	525661	2.42412
			+	1799928
		CCTβ3 OE	-	621811	2.39282
			+	2109695
gel 3		WT	-	3469340	1.24091
			+	7774466
		CCTβ3 OE	-	3440268	2.55466
			+	12228981

## Sheet: Fig. 4A
Fig. 4A PC and Atg proteins
	Sample	#1	#2	#3	Average	SD		LC3#1	colocalization	Total area	colocalization rate	LC3#2	colocalization	Total area	colocalization rate	LC3#3	colocalization	Total area	colocalization rate
8h St	GFP-DFCP1	0.209796	0.18834	0.221388	0.206508	0.0136909		0.tif_colocalized area elution.tif	12.333	29.442	0.418891	0.tif_colocalized area elution.tif	11.086	31.236	0.354911	0.tif_colocalized area elution.tif	7.733	12.14	0.636985
	GFP-WIPI1	0.31199	0.373094	0.350208	0.345097	0.0252058		1.tif_colocalized area elution.tif	7.062	15.562	0.453798	1.tif_colocalized area elution.tif	15.834	29.592	0.535077	1.tif_colocalized area elution.tif	9.752	16.899	0.577076
	GFP-LC3	0.461605	0.511506	0.489935	0.487682	0.020434		10.tif_colocalized area elution.tif	8.973	33.961	0.264215	10.tif_colocalized area elution.tif	9.275	16.32	0.568321	10.tif_colocalized area elution.tif	15.547	41.362	0.375876
1h St	GFP-DFCP1	0.120651	0.0661626	0.063502	0.0834384	0.0263354		11.tif_colocalized area elution.tif	8.169	27.801	0.293838	11.tif_colocalized area elution.tif	14.587	21.552	0.676828	11.tif_colocalized area elution.tif	10.923	26.822	0.40724
	GFP-WIPI1	0.290685	0.27529	0.220865	0.26228	0.029952		12.tif_colocalized area elution.tif	3.139	17.467	0.17971	12.tif_colocalized area elution.tif	3.883	18.465	0.21029	12.tif_colocalized area elution.tif	9.025	16.309	0.553375
	GFP-LC3	0.144446	0.18429	0.171818	0.166851	0.0166411		13.tif_colocalized area elution.tif	13.862	24.579	0.563977	13.tif_colocalized area elution.tif	7.183	13.934	0.515502	13.tif_colocalized area elution.tif	15.426	29.527	0.522437
								14.tif_colocalized area elution.tif	2.414	20.79	0.116114	14.tif_colocalized area elution.tif	13.742	23.938	0.574066	14.tif_colocalized area elution.tif	8.763	14.54	0.602682
								15.tif_colocalized area elution.tif	9.215	26.139	0.352538	15.tif_colocalized area elution.tif	10.181	23.377	0.435514	15.tif_colocalized area elution.tif	5.855	13.625	0.429725
								16.tif_colocalized area elution.tif	36.055	65.632	0.549351	16.tif_colocalized area elution.tif	14.446	26.364	0.547944	16.tif_colocalized area elution.tif	12.801	21.474	0.596116
The 1 h data are the same as those used in Fig. 1B								17.tif_colocalized area elution.tif	8.651	16.92	0.511288	17.tif_colocalized area elution.tif	21.347	36.268	0.58859	17.tif_colocalized area elution.tif	6.703	13.36	0.501722
								18.tif_colocalized area elution.tif	11.669	25.43	0.458867	18.tif_colocalized area elution.tif	17.142	32.358	0.529761	18.tif_colocalized area elution.tif	9.248	18.749	0.493253
								19.tif_colocalized area elution.tif	12.213	22.837	0.53479	19.tif_colocalized area elution.tif	8.853	13.312	0.665039	19.tif_colocalized area elution.tif	7.854	24.911	0.315282
								2.tif_colocalized area elution.tif	10.08	13.597	0.74134	2.tif_colocalized area elution.tif	12.776	28.73	0.444692	2.tif_colocalized area elution.tif	4.382	10.005	0.437981
								20.tif_colocalized area elution.tif	16.981	39.655	0.428218	20.tif_colocalized area elution.tif	11.83	28.208	0.419385	20.tif_colocalized area elution.tif	3.857	17.122	0.225266
								21.tif_colocalized area elution.tif	11.005	23.343	0.471448	21.tif_colocalized area elution.tif	12.776	25.823	0.494753	21.tif_colocalized area elution.tif	15.386	28.775	0.5347
								22.tif_colocalized area elution.tif	14.808	49.503	0.299133	22.tif_colocalized area elution.tif	17.404	34.664	0.502077	22.tif_colocalized area elution.tif	10.439	16.919	0.616999
								23.tif_colocalized area elution.tif	8.35	14.772	0.565259	23.tif_colocalized area elution.tif	9.999	19.447	0.514167	23.tif_colocalized area elution.tif	11.206	28.348	0.395301
								24.tif_colocalized area elution.tif	16.297	29.686	0.548979	24.tif_colocalized area elution.tif	7.444	14.074	0.528919	24.tif_colocalized area elution.tif	5.088	24.057	0.211498
								25.tif_colocalized area elution.tif	16.498	36.737	0.449084	25.tif_colocalized area elution.tif	6.277	11.548	0.543557	25.tif_colocalized area elution.tif	14.76	26.07	0.566168
								26.tif_colocalized area elution.tif	14.124	26.139	0.540342	26.tif_colocalized area elution.tif	10.583	25.281	0.418615	26.tif_colocalized area elution.tif	12.7	19.908	0.637934
								27.tif_colocalized area elution.tif	9.295	14.65	0.634471	27.tif_colocalized area elution.tif	7.444	21.552	0.345397	27.tif_colocalized area elution.tif	13.286	23.406	0.567632
								28.tif_colocalized area elution.tif	8.672	14.63	0.592755	28.tif_colocalized area elution.tif	10.965	20.008	0.548031	28.tif_colocalized area elution.tif	10.035	19.359	0.518364
								29.tif_colocalized area elution.tif	8.631	14.468	0.596558	29.tif_colocalized area elution.tif	18.671	30.674	0.608691	29.tif_colocalized area elution.tif	15.628	29.527	0.529278
								3.tif_colocalized area elution.tif	4.99	10.213	0.488593	3.tif_colocalized area elution.tif	15.814	29.491	0.536231	3.tif_colocalized area elution.tif	19.646	44.575	0.44074
								4.tif_colocalized area elution.tif	7.625	15.684	0.486164	4.tif_colocalized area elution.tif	6.499	15.237	0.426528	4.tif_colocalized area elution.tif	7.693	17.285	0.445068
								5.tif_colocalized area elution.tif	16.921	39.594	0.427363	5.tif_colocalized area elution.tif	7.203	13.272	0.542722	5.tif_colocalized area elution.tif	10.56	18.566	0.568782
								6.tif_colocalized area elution.tif	13.641	28.146	0.484651	6.tif_colocalized area elution.tif	10.663	15.237	0.69981	6.tif_colocalized area elution.tif	14.154	28.51	0.496457
								7.tif_colocalized area elution.tif	14.486	25.43	0.569642	7.tif_colocalized area elution.tif	16.619	33.822	0.491367	7.tif_colocalized area elution.tif	8.177	15.353	0.532599
								8.tif_colocalized area elution.tif	6.297	14.225	0.442671	8.tif_colocalized area elution.tif	18.108	35.085	0.516118	8.tif_colocalized area elution.tif	10.136	20.579	0.492541
								9.tif_colocalized area elution.tif	10.523	27.396	0.384107	9.tif_colocalized area elution.tif	13.178	23.437	0.562273	9.tif_colocalized area elution.tif	9.651	20.579	0.468973
											0.461605				0.511506				0.489935
								DFCP1#1	colocalization	Total area	colocalization rate	DFCP1#2	colocalization	Total area	colocalization rate	DFCP1#3	colocalization	Total area	colocalization rate
								0.tif_colocalized area elution.tif	1.449	7.142	0.202884	0.tif_colocalized area elution.tif	0.525	5.112	0.1027	0.tif_colocalized area elution.tif	1.358	3.642	0.372872
								1.tif_colocalized area elution.tif	0.946	8.511	0.11115	1.tif_colocalized area elution.tif	1.151	6.295	0.182844	1.tif_colocalized area elution.tif	0.729	4.225	0.172544
								10.tif_colocalized area elution.tif	3.3	12.696	0.259924	10.tif_colocalized area elution.tif	0.464	6.436	0.0720945	10.tif_colocalized area elution.tif	0.689	9.014	0.0764367
								11.tif_colocalized area elution.tif	1.268	8.45	0.150059	11.tif_colocalized area elution.tif	1.535	15.558	0.0986631	11.tif_colocalized area elution.tif	3.019	7.706	0.391773
								12.tif_colocalized area elution.tif	1.086	5.794	0.187435	12.tif_colocalized area elution.tif	4.341	19.407	0.223682	12.tif_colocalized area elution.tif	7.761	18.47	0.420195
								13.tif_colocalized area elution.tif	2.998	7.404	0.404916	13.tif_colocalized area elution.tif	1.615	9.724	0.166084	13.tif_colocalized area elution.tif	1.702	9.899	0.171937
								14.tif_colocalized area elution.tif	5.915	14.989	0.394623	14.tif_colocalized area elution.tif	0.384	4.11	0.0934307	14.tif_colocalized area elution.tif	1.864	6.479	0.287699
								15.tif_colocalized area elution.tif	1.167	4.265	0.273623	15.tif_colocalized area elution.tif	4.18	9.403	0.444539	15.tif_colocalized area elution.tif	1.033	9.295	0.111135
								16.tif_colocalized area elution.tif	1.489	4.788	0.310986	16.tif_colocalized area elution.tif	2.322	14.355	0.161755	16.tif_colocalized area elution.tif	1.54	6.479	0.237691
								17.tif_colocalized area elution.tif	0.966	11.629	0.0830682	17.tif_colocalized area elution.tif	2.867	6.837	0.419336	17.tif_colocalized area elution.tif	0.547	9.557	0.0572355
								18.tif_colocalized area elution.tif	2.354	12.977	0.181398	18.tif_colocalized area elution.tif	3.029	11.087	0.273203	18.tif_colocalized area elution.tif	3.951	15.754	0.250793
								19.tif_colocalized area elution.tif	1.71	13.581	0.125911	19.tif_colocalized area elution.tif	2.181	10.104	0.215855	19.tif_colocalized area elution.tif	0.77	10.684	0.0720704
								2.tif_colocalized area elution.tif	1.086	10.704	0.101457	2.tif_colocalized area elution.tif	1.151	7.017	0.16403	2.tif_colocalized area elution.tif	0.426	6.901	0.0617302
								20.tif_colocalized area elution.tif	2.917	8.611	0.338753	20.tif_colocalized area elution.tif	0.808	6.957	0.116142	20.tif_colocalized area elution.tif	1.52	7.827	0.1942
								21.tif_colocalized area elution.tif	1.107	11.488	0.0963614	21.tif_colocalized area elution.tif	2.16	7.097	0.304354	21.tif_colocalized area elution.tif	2.229	5.553	0.401405
								22.tif_colocalized area elution.tif	4.084	8.169	0.499939	22.tif_colocalized area elution.tif	1.837	6.997	0.262541	22.tif_colocalized area elution.tif	2.999	9.798	0.306083
								23.tif_colocalized area elution.tif	3.642	7.223	0.504223	23.tif_colocalized area elution.tif	3.655	9.724	0.375874	23.tif_colocalized area elution.tif	4.397	14.929	0.294527
								24.tif_colocalized area elution.tif	1.931	17.162	0.112516	24.tif_colocalized area elution.tif	0.808	7.558	0.106907	24.tif_colocalized area elution.tif	1.256	12.615	0.099564
								25.tif_colocalized area elution.tif	2.414	9.859	0.244852	25.tif_colocalized area elution.tif	1.191	4.21	0.282898	25.tif_colocalized area elution.tif	4.823	13.279	0.363205
								26.tif_colocalized area elution.tif	0.443	5.613	0.0789239	26.tif_colocalized area elution.tif	0.787	5.774	0.136301	26.tif_colocalized area elution.tif	0.628	4.467	0.140587
								27.tif_colocalized area elution.tif	1.489	10.663	0.139642	27.tif_colocalized area elution.tif	9.106	24.539	0.371083	27.tif_colocalized area elution.tif	0.628	3.843	0.163414
								28.tif_colocalized area elution.tif	2.696	8.833	0.305219	28.tif_colocalized area elution.tif	0.081	4.651	0.0174156	28.tif_colocalized area elution.tif	4.053	13.661	0.296684
								29.tif_colocalized area elution.tif	0.262	2.274	0.115215	29.tif_colocalized area elution.tif	0.909	5.674	0.160204	29.tif_colocalized area elution.tif	4.964	21.749	0.22824
								3.tif_colocalized area elution.tif	1.73	21.81	0.0793214	3.tif_colocalized area elution.tif	1.656	10.285	0.161011	3.tif_colocalized area elution.tif	3.465	13.963	0.248156
								4.tif_colocalized area elution.tif	1.931	6.378	0.302759	4.tif_colocalized area elution.tif	0.444	7.278	0.0610058	4.tif_colocalized area elution.tif	1.499	5.473	0.27389
								5.tif_colocalized area elution.tif	1.107	7.223	0.15326	5.tif_colocalized area elution.tif	1.777	14.756	0.120426	5.tif_colocalized area elution.tif	1.175	8.873	0.132424
								6.tif_colocalized area elution.tif	1.227	6.68	0.183683	6.tif_colocalized area elution.tif	0.888	4.21	0.210926	6.tif_colocalized area elution.tif	1.722	12.535	0.137375
								7.tif_colocalized area elution.tif	0.805	8.491	0.0948063	7.tif_colocalized area elution.tif	1.171	7.037	0.166406	7.tif_colocalized area elution.tif	0.385	2.998	0.128419
								8.tif_colocalized area elution.tif	1.469	8.008	0.183442	8.tif_colocalized area elution.tif	0.323	6.195	0.0521388	8.tif_colocalized area elution.tif	2.026	11.468	0.176666
								9.tif_colocalized area elution.tif	0.765	10.402	0.0735435	9.tif_colocalized area elution.tif	0.808	6.395	0.126349	9.tif_colocalized area elution.tif	6.059	16.257	0.372701
											0.209796				0.18834				0.221388
								WIPI1#1	colocalization	Total area	colocalization rate	WIPI1#2	colocalization	Total area	colocalization rate	WIPI1#3	colocalization	Total area	colocalization rate
								0.tif_colocalized area elution.tif	6.075	16.476	0.368718	0.tif_colocalized area elution.tif	3.87	8.827	0.438428	0.tif_colocalized area elution.tif	4.165	6.849	0.608118
								1.tif_colocalized area elution.tif	2.927	4.018	0.728472	1.tif_colocalized area elution.tif	1.763	6.82	0.258504	1.tif_colocalized area elution.tif	2.233	7.761	0.287721
								10.tif_colocalized area elution.tif	2.045	8.299	0.246415	10.tif_colocalized area elution.tif	7.092	10.896	0.650881	10.tif_colocalized area elution.tif	1.63	8.348	0.195256
								11.tif_colocalized area elution.tif	1.323	9.651	0.137084	11.tif_colocalized area elution.tif	9.909	14.808	0.669165	11.tif_colocalized area elution.tif	4.446	8.814	0.504425
								12.tif_colocalized area elution.tif	7.177	20.353	0.352626	12.tif_colocalized area elution.tif	2.188	11.818	0.185141	12.tif_colocalized area elution.tif	1.308	3.404	0.384254
								13.tif_colocalized area elution.tif	5.333	15.123	0.352642	13.tif_colocalized area elution.tif	5.248	12.883	0.407359	13.tif_colocalized area elution.tif	3.058	14.022	0.218086
								14.tif_colocalized area elution.tif	5.052	16.234	0.311199	14.tif_colocalized area elution.tif	2.817	7.23	0.389627	14.tif_colocalized area elution.tif	1.268	9.159	0.138443
								15.tif_colocalized area elution.tif	4.952	12.014	0.412186	15.tif_colocalized area elution.tif	0.729	1.802	0.40455	15.tif_colocalized area elution.tif	7.847	12.989	0.604127
								16.tif_colocalized area elution.tif	2.105	5.431	0.38759	16.tif_colocalized area elution.tif	10.537	18.904	0.557395	16.tif_colocalized area elution.tif	3.259	6.282	0.518784
								17.tif_colocalized area elution.tif	3.148	7.713	0.408142	17.tif_colocalized area elution.tif	1.702	8.52	0.199765	17.tif_colocalized area elution.tif	2.937	8.065	0.364166
								18.tif_colocalized area elution.tif	3.108	19.949	0.155797	18.tif_colocalized area elution.tif	2.33	8.868	0.262742	18.tif_colocalized area elution.tif	2.716	12.847	0.211411
								19.tif_colocalized area elution.tif	2.927	9.712	0.30138	19.tif_colocalized area elution.tif	4.397	83.297	0.052787	19.tif_colocalized area elution.tif	4.929	7.457	0.66099
								2.tif_colocalized area elution.tif	1.945	10.782	0.180393	2.tif_colocalized area elution.tif	4.397	8.459	0.519801	2.tif_colocalized area elution.tif	2.294	8.369	0.274107
								20.tif_colocalized area elution.tif	7.618	22.432	0.339604	20.tif_colocalized area elution.tif	3.647	18.064	0.201893	20.tif_colocalized area elution.tif	6.941	14.833	0.467943
								21.tif_colocalized area elution.tif	3.248	7.188	0.451864	21.tif_colocalized area elution.tif	2.513	9.36	0.268483	21.tif_colocalized area elution.tif	3.44	12.117	0.283899
								22.tif_colocalized area elution.tif	2.506	7.834	0.319888	22.tif_colocalized area elution.tif	9.159	15.32	0.597846	22.tif_colocalized area elution.tif	5.694	11.834	0.481156
								23.tif_colocalized area elution.tif	3.208	9.409	0.34095	23.tif_colocalized area elution.tif	6.464	18.187	0.355419	23.tif_colocalized area elution.tif	9.336	31.246	0.29879
								24.tif_colocalized area elution.tif	3.208	9.409	0.34095	24.tif_colocalized area elution.tif	1.277	10.527	0.121307	24.tif_colocalized area elution.tif	6.861	22.978	0.29859
								25.tif_colocalized area elution.tif	4.471	11.549	0.387133	25.tif_colocalized area elution.tif	3.789	18.884	0.200646	25.tif_colocalized area elution.tif	8.913	25.876	0.34445
								26.tif_colocalized area elution.tif	2.887	10.398	0.27765	26.tif_colocalized area elution.tif	3.242	15.299	0.211909	26.tif_colocalized area elution.tif	3.34	19.554	0.170809
								27.tif_colocalized area elution.tif	2.526	7.632	0.330975	27.tif_colocalized area elution.tif	3.607	11.797	0.305756	27.tif_colocalized area elution.tif	2.475	6.423	0.385334
								28.tif_colocalized area elution.tif	2.005	7.693	0.260627	28.tif_colocalized area elution.tif	4.863	17.983	0.270422	28.tif_colocalized area elution.tif	1.75	9.341	0.187346
								29.tif_colocalized area elution.tif	1.323	9.773	0.135373	29.tif_colocalized area elution.tif	1.884	6.329	0.297677	29.tif_colocalized area elution.tif	1.771	7.031	0.251885
								3.tif_colocalized area elution.tif	3.308	20.151	0.164161	3.tif_colocalized area elution.tif	4.823	11.183	0.43128	3.tif_colocalized area elution.tif	3.742	8.592	0.435521
								4.tif_colocalized area elution.tif	3.99	14.093	0.283119	4.tif_colocalized area elution.tif	4.215	10.343	0.407522	4.tif_colocalized area elution.tif	1.952	6.423	0.303908
								5.tif_colocalized area elution.tif	3.689	21.08	0.175	5.tif_colocalized area elution.tif	2.553	5.694	0.448367	5.tif_colocalized area elution.tif	1.67	6.119	0.27292
								6.tif_colocalized area elution.tif	9.603	24.633	0.389843	6.tif_colocalized area elution.tif	2.756	4.588	0.600697	6.tif_colocalized area elution.tif	2.374	6.586	0.360462
								7.tif_colocalized area elution.tif	3.95	17.99	0.219566	7.tif_colocalized area elution.tif	2.979	4.219	0.706091	7.tif_colocalized area elution.tif	1.268	7.882	0.160873
								8.tif_colocalized area elution.tif	6.335	21.968	0.288374	8.tif_colocalized area elution.tif	3.85	9.667	0.398262	8.tif_colocalized area elution.tif	3.762	7.801	0.482246
								9.tif_colocalized area elution.tif	1.784	7.552	0.236229	9.tif_colocalized area elution.tif	5.046	12.739	0.396106	9.tif_colocalized area elution.tif	1.871	14.853	0.125968
											0.31199				0.373094				0.350208

[truncated: 34 more sheets: Fig. 4B, Fig. 4C, Fig. 4D, Fig. 4E, Fig. 4F, Fig. 4G, Fig. 5C, Fig. 5D, Fig. 5E, Fig. 5F, Fig. 6A, Fig. 7B, Fig. 7C, Fig. 7D, Fig. 7E, Fig. 7F, Fig. 7H, Suppl. Fig. 1F, Suppl. Fig. 2C, Suppl. Fig. 4B …]
